# Supplementary material for: Kinetics and H2O Influence on NOx Trapping and Selective Catalytic Reduction over Ce/Pd Doping Catalyst
Source: Molecules. 2024 Jul 24;29(15):3457. doi: 10.3390/molecules29153457 (PMC11313542; doi:10.3390/molecules29153457)
Supplement: Supplementary file 1 [file molecules-29-03457-s001.zip]

Archive with 1 entries (1 files):
- molecules-3021695-supplementary.pdf
